# Supplementary material for: Development of a Fatal Noncompressible Truncal Hemorrhage Model with Combined Hepatic and Portal Venous Injury in Normothermic Normovolemic Swine
Source: PLoS One. 2014 Sep 24;9(9):e108293. doi: 10.1371/journal.pone.0108293 (PMC4176969; doi:10.1371/journal.pone.0108293)
Supplement: File S2 — Tables S1–S4. (ZIP) [file pone.0108293.s002.zip]

Archive with 10 entries (7 files):
- S2/
- S2/Table_S1.pdf
- S2/Table_S2.xlsx
- __MACOSX/
- __MACOSX/S2/
- __MACOSX/S2/._Table_S2.xlsx
- S2/Table_S3.xlsx
- __MACOSX/S2/._Table_S3.xlsx
- S2/Table_S4.xlsx
- __MACOSX/S2/._Table_S4.xlsx
