# Supplementary material for: Development of a Fatal Noncompressible Truncal Hemorrhage Model with Combined Hepatic and Portal Venous Injury in Normothermic Normovolemic Swine
Source: PLoS One. 2014 Sep 24;9(9):e108293. doi: 10.1371/journal.pone.0108293 (PMC4176969; doi:10.1371/journal.pone.0108293)
Supplement: File S2 — Tables S1–S4. (ZIP) [file pone.0108293.s002.zip › S2/Table_S2.xlsx]

## Sheet: Labs
Supplementary Table S2, Part 1. Hematologic laboratory tests for three porcine models of noncompressible truncal hemorrhage.
Definitions: KW Intra = Kruskal–Wallis one-way analysis of variance, performed on the three time points within a given injury type; KW inter = Kruskal–Wallis one-way analysis of variance, performed at a given time point for all three groups; No. = swine subject number.
Group 1 (Central Liver Injury)
	Hemoglobin (g/dL)				Hematocrit (%)				Protime (s)				Partial Thromboplastin Time (s)				Platelet count (1,000 per µL)				Fibrinogen (mg/dL)				International Normalized Ratio
No.	Pre-injury	15 min post	Final	KW intra	Pre-injury	15 min post	Final	KW intra	Pre-injury	15 min post	Final	KW intra	Pre-injury	15 min post	Final	KW intra	Pre-injury	15 min post	Final	KW intra	Pre-injury	15 min post	Final	KW intra	Pre-injury	15 min post	Final	KW intra
92	12	9.7	10.4	0.0031	40	33	35.4	0.0029	12.2	11.6	12.1	0.5257	23.4	18.4	18.3	0.8115	387	352	354	0.021	104	63	60	0.0039	1.1	1.1	1.1	0.573
93	12	9.8	9.9		40	32.6	33.2		11.5	11	11.5		18.2	16.6	16.6		380	293	309		113	70	63		1	1	1
94	13.2	6.1	4.3		41.4	19.9	14.7		11.7		15.1		18.1				384	204	184		117		37		1.1		1.4
95	12.4	5.7	5.7		41.5	19.9	20.3		11.4	13.3	12.3		22	22.3	22.7		394	167	278		138	51	59		1	1.2	1.1
96	13	9.7	10.7		41.2	31.1	34.5		12.7	12.2	11.8		23.1	18.9	18.9		397	279	301		74	45	47		1.2	1.1	1.1
98	12.2	7.6	8.5		40.1	26.2	28.5		11.1	12.3	11.8		16.6		17		263	190	221		90	40	45		1	1.1	1.1
Mean	12.4667	8.1	8.25		40.7	27.1167	27.7667		11.7667	12.08	12.4333		20.2333	19.05	18.7		367.5	247.5	274.5		106	53.8	51.8333		1.06667	1.1	1.13333
SD	0.516398	1.89842	2.66515		0.737564	6.09177	8.48709		0.585377	0.858487	1.33517		2.9412	2.38118	2.42384		51.5781	71.6401	62.0927		22.2621	12.478	10.3231		0.0816497	0.0707107	0.136626
Group 2 (Portal Venous Resection)
97	12	3.9	1.3	0.0023	37	13.6	4.7	0.0023	12.1	17.3	24.4	0.0075	32.1	30.3	47.2		445	197	81	0.0084	103	35	28	0.0047	1.1	1.6	2.3	0.0096
99	11.5	3.4	1.4		36.7	11.5	5.3		10.5	14.9	17		16.6	18.8	16.6		348	163	104		115	33	28		1	1.4	1.6
100	12	1.6	0.5		38.8	5.9	1.8		11.5	26			18.7	28.3			458	89	27		108	75			1	2.5
101	12.7	3.4	1.9		38.5	11.4	6.4		11.9	21.1	24.8		18.5	24.8	25.5		385	138	80		89	29	24		1.1	2	2.3
102	10.9	0.8	0.2		34.3	3.4	1		11.5				17.3				323	36	9		95				1
103	10.9	7.1	8.7		36.1	24.1	29.1		12.3	13.4	12.3		23.5	21.5	18.5		497	339	432		121	65	85		1.1	1.2	1.1
Mean	11.6667	3.36667	2.33333		36.9	11.65	8.05		11.6333	18.54	19.625		21.1167	24.74	26.95	0.3985	409.333	160.333	122.167		105.167	47.4	41.25		1.05	1.74	1.825
SD	0.706163	2.18785	3.18036		1.65045	7.21131	10.5202		0.640833	5.08458	6.05881		5.89862	4.72684	14.032		68.0196	104.23	155.989		12.0402	21.0428	29.2276		0.0547723	0.517687	0.585235
Group 3 (Hepatic Left Lower Lobe Hemitransection)
105	12.7	6.7	5.2		41.8	23.4	18.2		11.6	13.2	13.3		19.5	19.2	18.9		301	188	157		110	50	42		1.1	1.2	1.2
106	13.1	3.9	1.9	0.0002	42.2	13.1	6.6	0.0002	11.2	17.3	18.7	0.0012	19.4	23.8	24.6	0.4748	348	121	75	0.0006	99	35	35	0.0002	1	1.6	1.7	0.003
107	10.9	1.5			35.7	5.7			12.4	22.8			22.5	36.2			226	64			122	25			1.1	2.1
108	13.1	3.4	2		43	11.8	6.9		12.6	22.2	22		21.6	24.6	20.2		338	112	72		90	28	25		1.2	2.1	2.1
109	13.1	6.9	6.7		41.7	22.8	22.1		10.6	12.4	12.1		19.8	16.6	16.6		392	227	223		103	50	47		1	1.1	1.1
110	11.6	3.3	2.7		37.5	11.6	10.1		10.6	15.6	14.2		18.6	22	20.1		222	94	87		127	41	42		1	1.4	1.3
111	13.3	2.4	0.5		42	8.4	1.9		12.4	25.8			21.6	23.6			215	74	31		107	23			1.1	2.4
112	11.6	5.3	4.1		38.8	19	14.6		10.9	12.5	12.7		19.7	16.6	16.6		289	186	161		120	47	41		1	1.1	1.2
113	12	5	4.4		37.4	17.2	14.9		11.6	13.6	12.2		18.3	17	16.6		237	148	157		129	46	46		1.1	1.2	1.1
114	11.5	5.1	4.9		35.9	16.8	16.2		11.9	13.6	13.7		16.6	16.6	16.6		312	159	153		113	44	44		1.1	1.2	1.3
Mean	12.29	4.35	3.6		39.6	14.98	12.3889		11.58	16.9	14.8625		19.76	21.62	18.775		288	137.3	124		112	38.9	40.25		1.07	1.54	1.375
SD	0.865961	1.76525	1.9564		2.83078	5.87779	6.44873		0.746548	4.93333	3.57169		1.76207	6.08346	2.84492		61.2753	53.4728	60.531		12.6579	10.3971	7.16639		0.0674949	0.485798	0.349489
KW inter	0.1653	0.0055	0.0084		0.0449	0.005	0.0077		0.0975	0.9524	0.0298		0.9964	0.2177	0.4633		0.0134	0.0258	0.0187		0.6102	0.1829	0.1296		0.9248	0.0212	0.058
Group 3 subdivided by status at 60 min
Group 3, alive at 60 min (n = 6)
105	12.7	6.7	5.2		41.8	23.4	18.2		11.6	13.2	13.3		19.5	19.2	18.9		301	188	157		110	50	42		1.1	1.2	1.2
109	13.1	6.9	6.7		41.7	22.8	22.1		10.6	12.4	12.1		19.8	16.6	16.6		392	227	223		103	50	47		1	1.1	1.1
110	11.6	3.3	2.7		37.5	11.6	10.1		10.6	15.6	14.2		18.6	22	20.1		222	94	87		127	41	42		1	1.4	1.3
112	11.6	5.3	4.1		38.8	19	14.6		10.9	12.5	12.7		19.7	16.6	16.6		289	186	161		120	47	41		1	1.1	1.2
113	12	5	4.4		37.4	17.2	14.9		11.6	13.6	12.2		18.3	17	16.6		237	148	157		129	46	46		1.1	1.2	1.1
114	11.5	5.1	4.9		35.9	16.8	16.2		11.9	13.6	13.7		16.6	16.6	16.6		312	159	153		113	44	44		1.1	1.2	1.3
Mean	12.0833	5.38333	4.66667		38.85	18.4667	16.0167		11.2	13.4833	13.0333		18.75	18	17.5667		292.167	167	156.333		117	46.3333	43.6667		1.05	1.2	1.2
SD	0.667583	1.31212	1.32162		2.42714	4.35737	4.00171		0.56921	1.16003	0.84301		1.21778	2.20545	1.54488		60.6875	45.0688	43.0937		10.139	3.50238	2.42212		0.0547723	0.109545	0.0894427
Group 3, dead at 60 min (n = 4)
106	13.1	3.9	1.9		42.2	13.1	6.6		11.2	17.3	18.7		19.4	23.8	24.6		348	121	75		99	35	35		1	1.6	1.7
107	10.9	1.5			35.7	5.7			12.4	22.8			22.5	36.2			226	64			122	25			1.1	2.1
108	13.1	3.4	2		43	11.8	6.9		12.6	22.2	22		21.6	24.6	20.2		338	112	72		90	28	25		1.2	2.1	2.1
111	13.3	2.4	0.5		42	8.4	1.9		12.4	25.8			21.6	23.6			215	74	31		107	23			1.1	2.4
Mean	12.6	2.8	1.46667		40.725	9.75	5.13333		12.15	22.025	20.35		21.275	27.05	22.4		281.75	92.75	59.3333		104.5	27.75	30		1.1	2.05	1.9
SD	1.13725	1.06771	0.83865		3.37775	3.34913	2.80416		0.640312	3.52172	2.33345		1.32004	6.11528	3.11127		70.9853	27.9687	24.5832		13.5769	5.25198	7.07107		0.0816497	0.331662	0.282843

## Sheet: Vitals
Supplementary Table S2, Part 2. Vitals signs for three porcine models of noncompressible truncal hemorrhage.
Definitions: KW Intra = Kruskal–Wallis one-way analysis of variance, performed on the three time points within a given injury type; KW inter = Kruskal–Wallis one-way analysis of variance, performed at a given time point for all three groups; No. = swine subject number.
Group 1 (Central Liver Injury)
	Heart rate (bpm)				Mean Arterial Pressure (mm Hg)				Rectal temperature (˚C)
No.	Initial	15 min post	Final	KW Intra	Initial	15 min PI	Final	KW Intra	Initial	15 min post	Final	KW Intra
92	108	96	102	0.8425	107	101	102	0.0143	38.9	35.8	35.2	0.1195
93	108	109	111		95	78	63		36.3	35.3	34.1
94	110	104	90		113	42	31		37.1	36.4	36.2
95	84	91	83		119	30	51		35.1	35.2	35.1
96	103	105	117		115	97	78		36.5	35.9	35.2
98	98	103	89		138	113	66		37.9	37.2	37.1
Mean	101.833	101.333	98.6667		114.5	76.8333	65.1667		36.9667	35.9667	35.4833
SD	9.76559	6.59293	13.5154		14.2232	33.7841	24.0617		1.32464	0.744759	1.03425
Group 2 (Portal Venous Resection)
97	95	149		0.029	134	22	19	0.0013	37.8	37.1	36.4	0.3429
99	98	103	57		98	29	12		37.1	36.3	36.3
100	96	138	55		130	25	12		36.3	36.1	36.2
101	84	123	196		133	35	20		38.1	37.6	37.4
102	88	154	50		126	20	15		36.2	35.8	36.5
103	105	113	94		101	88	68		37	36.3	35.9
Mean	94.3333	130	90.4		120.333	36.5	24.3333		37.0833	36.5333	36.45
SD	7.44759	20.3372	61.5735		16.4033	25.7895	21.6579		0.767898	0.677249	0.50892
Group 3 (Hepatic Left Lower Lobe Hemitransection)
105	119	120	118	0.5761	120	90	37	<0.0001	36.5	36.1	36	0.08
106	113	94			114	38	14		37.9	37.6	37.1
107	65	79			108	14			37.4	36.6
108	123	107	111		107	29	17		35.8	35.7	34.6
109	125	83	96		123	86	51		37.1	36.3	35.4
110	142	128	148		120	46	28		35.2	36.8	36.1
111	108	114			120	28	8		37.5	36.6
112	105	103	93		131	61	36		37.3	36.9	36.3
113	105	106	140		131	31	52		36.5	36	35.4
114	95	122	120		128	96	31		36.1	36	36
Mean	110	105.6	118		120.2	51.9	30.4444		36.73	36.46	35.8625
SD	20.5805	16.3653	20.5994		8.58681	29.5125	15.5009		0.855115	0.558172	0.740536
KW inter	0.0583	0.0384	0.0967		0.5029	0.0469	0.0192		0.8736	0.2811	0.0887
Group 3 subdivided by status at 60 min
Group 3, alive at 60 min (n = 6)
105	119	120	118		120	90	37		36.5	36.1	36
109	125	83	96		123	86	51		37.1	36.3	35.4
110	142	128	148		120	46	28		35.2	36.8	36.1
112	105	103	93		131	61	36		37.3	36.9	36.3
113	105	106	140		131	31	52		36.5	36	35.4
114	95	122	120		128	96	31		36.1	36	36
Mean	115.167	110.333	119.167		125.5	68.3333	39.1667		36.45	36.35	35.8667
SD	16.999	16.5005	22.3107		5.1672	26.4323	10.1078		0.752994	0.403733	0.377712
Group 3, dead at 60 min (n = 4)
106	113	94			114	38	14		37.9	37.6	37.1
107	65	79			108	14			37.4	36.6
108	123	107	111		107	29	17		35.8	35.7	34.6
111	108	114			120	28	8		37.5	36.6
Mean	102.25	98.5	111		112.25	27.25	13		37.15	36.625	35.85
SD	25.6044	15.4164	0		6.0208	9.91211	4.58258		0.925563	0.776209	1.76777

## Sheet: ABG's
Supplementary Table S2, Part 3. Arterial blood gas values for three porcine models of noncompressible truncal hemorrhage.
Definitions: KW Intra = Kruskal–Wallis one-way analysis of variance, performed on the three time points within a given injury type; KW inter = Kruskal–Wallis one-way analysis of variance, performed at a given time point for all three groups; No. = swine subject number.
Group 1 (Central Liver Injury)
	pH				pO2 (mm Hg)				pCO2 (mm Hg)				Bicarbonate (mmol/L)				Base Excess (mmol/L)
	Initial	15 min PI	Final	KW Intra	Initial	15 min PI	Final	KW Intra	Initial	15 min PI	Final	KW Intra	Initial	15 min PI	Final	KW Intra	Initial	15 min PI	Final	KW Intra
92	7.4	7.36	7.4	0.0823	465	474	427	0.4208	45.5	44.7	45.1	0.5671	27.5	24.9	27.4	0.1409	2.7	-0.1	2.7	0.0085
93	7.44	7.33	7.38		388	421	443		41	51.6	43.2		27.4	26.7	25		3.4	0.9	0.3
94	7.49	7.46	7.42		442	479	480		29.9	29.5	36.9		22.5	20.9	23.6		0.5	-2.1	-0.2
95	7.39	7.3	7.2		492	399	397		48.7	45.8	69.1		29	21.9	26		3.8	-3.6	-1.3
96	7.42	7.38	7.42		485	473	272		38.5	40.2	41.1		24.7	23.1	26.1		0.9	-1.4	2
98	7.42	7.24	7.21		439	475	428		41.6	60.7	74.2		26.5	25.4	28.8		2.4	-1.7	0.5
Mean	7.42667	7.345	7.33833		451.833	453.5	407.833		40.8667	45.4167	51.6		26.2667	23.8167	26.15		2.28333	-1.33333	0.666667
SD	0.0355903	0.0747663	0.104387		38.0075	34.4659	71.8148		6.46921	10.5169	15.8503		2.32264	2.22209	1.81301		1.32878	1.57311	1.46242
Group 2 (Portal Venous Resection)
97	7.45	7.37	7.32	0.3242	352	449	275	0.0564	43.7	29.4	33.1	0.2443	29.9	16.6	16.5	0.005	5.7	-7.6	-8.6	0.0794
99	7.44	7.42	7.3		447	394	291		45.9	30.2	26		30.2	19	12.5		5.6	-4.8	-12.9
100	7.56	7.26	7.29		485	432	401		31	32.3	19.3		27.5	14	8.9		5.6	-11.7	-17.2
101	7.32	7.13	7.27		451	388	387		55.6	68.9	46.6		28.2	21.9	20.7		1.6	-5.8	-4.8
102	7.3	7.42	7.5		465	436	451		67.8	28.3	16.6		32.2	18.2	12.8		4.6	-5.9	11.3
103	7.59	7.51	7.46		465	430	407		28.6	37.6	37.2		27.7	29.5	26.2		6.4	6.3	2.7
Mean	7.44333	7.35167	7.35667		444.167	421.5	368.667		45.4333	37.7833	29.8		29.2833	19.8667	16.2667		4.91667	-4.91667	-4.91667
SD	0.119108	0.135855	0.097707		47.0847	24.6069	69.9076		14.8225	15.5953	11.3738		1.82145	5.39543	6.3064		1.72327	6.01312	10.4803
Group 3 (Hepatic Left Lower Lobe Hemitransection)
105	7.48	7.29	7.38		484	472	450	0.1541	43.1	60.5	47.9	0.5584	31.9	28.3	27.8	0.0108	7.9	1.9	3	0.0012
106	7.44	7.48	7.66		415	465	428		41.9	32.7	19		27.9	23.8	21.6		3.8	0.5	-0.4
107	7.45	7.47			454	364			42.2	20.4			28.8	14.5			4.7	-9.3
108	7.42	7.45	7.5		432	435	375		33.8	28.3	15.9		21.8	19.4	12.4		-1.4	-4.1	-11.2
109	7.48	7.39	7.43		445	440	445		33.4	42	42.2		24.6	24.8	27.6		2	0.3	3.5
110	7.5	7.55	7.4		453	457	419		34.7	26.5	29.1		26.9	23	17.7		4.2	0.4	-6.4
111	7.54	7.41	7.48		465	459	410		30.5	20.8	8.9		25.8	12.8	6.6		4	-11.5	-18.7
112	7.59	7.54	7.51		400	426	387		27.6	25.9	25		26.5	21.8	20		5.2	0	-2.4
113	7.44	7.26	7.28		472	96	423		42.3	48.3	54.7		28.1	20.7	25.2		4	-5.4	-0.6
114	7.35	7.33	7.38		440	474	450		48.7	45.4	43.7		26.4	23.3	25		0.7	-1.8	0.4
Mean	7.469	7.417	7.44667	0.5178	446	408.8	420.778		37.82	35.08	31.8222		26.87	21.24	20.4333		3.51	-2.9	-3.64444
SD	0.0662403	0.0998944	0.107587		25.6125	114.53	26.7104		6.7133	13.3511	15.9216		2.66585	4.67932	7.19479		2.55754	4.56995	7.28219
KW Inter	0.3277	0.3092	0.1752		0.8206	0.1532	0.3527		0.4817	0.1898	0.1058		0.054	0.1833	0.06		0.0379	0.2168	0.4146
Group 3 subdivided by status at 60 min
Group 3, alive at 60 min (n = 6)
105	7.48	7.29	7.38		484	472	450		43.1	60.5	47.9		31.9	28.3	27.8		7.9	1.9	3
109	7.48	7.39	7.43		445	440	445		33.4	42	42.2		24.6	24.8	27.6		2	0.3	3.5
110	7.5	7.55	7.4		453	457	419		34.7	26.5	29.1		26.9	23	17.7		4.2	0.4	-6.4
112	7.59	7.54	7.51		400	426	387		27.6	25.9	25		26.5	21.8	20		5.2	0	-2.4
113	7.44	7.26	7.28		472	96	423		42.3	48.3	54.7		28.1	20.7	25.2		4	-5.4	-0.6
114	7.35	7.33	7.38		440	474	450		48.7	45.4	43.7		26.4	23.3	25		0.7	-1.8	0.4
Mean	7.47333	7.39333	7.39667		449	394.167	429		38.3	41.4333	40.4333		27.4	23.65	23.8833		4	-0.766667	-0.416667
SD	0.0784007	0.125326	0.0750111		29.2164	147.239	24.6495		7.72865	13.3494	11.3112		2.47548	2.66889	4.13397		2.51317	2.55865	3.67283
Group 3, dead at 60 min (n = 4)
106	7.44	7.48	7.66		415	465	428		41.9	32.7	19		27.9	23.8	21.6		3.8	0.5	-0.4
107	7.45	7.47			454	364			42.2	20.4			28.8	14.5			4.7	-9.3
108	7.42	7.45	7.5		432	435	375		33.8	28.3	15.9		21.8	19.4	12.4		-1.4	-4.1	-11.2
111	7.54	7.41	7.48		465	459	410		30.5	20.8	8.9		25.8	12.8	6.6		4	-11.5	-18.7
Mean	7.4625	7.4525	7.54667		441.5	430.75	404.333		37.1	25.55	14.6		26.075	17.625	13.5333		2.775	-6.1	-10.1
SD	0.0531507	0.030957	0.0986577		22.3681	46.3492	26.9506		5.87367	5.99361	5.17397		3.11488	4.97753	7.56395		2.80995	5.38393	9.19946
