# Supplementary material for: Development of a Fatal Noncompressible Truncal Hemorrhage Model with Combined Hepatic and Portal Venous Injury in Normothermic Normovolemic Swine
Source: PLoS One. 2014 Sep 24;9(9):e108293. doi: 10.1371/journal.pone.0108293 (PMC4176969; doi:10.1371/journal.pone.0108293)
Supplement: File S2 — Tables S1–S4. (ZIP) [file pone.0108293.s002.zip › S2/Table_S3.xlsx]

## Sheet: All data
Date	Sample	Swine no.	Injury	R (sec)	K (sec)	Alpha (deg)	MA (mm)
2012-09-21	Blood Sample #1 A	92	CLI	470	155	56	-57.4
2012-09-21	Blood Sample #1 B	92	CLI	450	110	65	64.7
2012-09-21	Blood Sample #1 C	92	CLI	495	190	50.4	51.8
2012-09-21	Blood Sample #1 D	92	CLI	505	230	45.9	46.9
2012-09-21	Blood Sample #1 E	92	CLI	455	165	54.8	49.1
2012-09-21	Blood Sample #2 A	92	CLI	400	225	47.7	-43.4
2012-09-21	Blood Sample #2 B	92	CLI	340	125	61.7	55.1
2012-09-21	Blood Sample #2 C	92	CLI	345	135	59.6	54.6
2012-09-21	Blood Sample #2 D	92	CLI	365	145	59.6	51
2012-09-21	Blood Sample #3 A	92	CLI	625	315	34.3	44.7
2012-09-21	Blood Sample #3 B	92	CLI	505	185	36.5	56
2012-09-21	Blood Sample #3 C	92	CLI	560	170	54.4	57.6
2012-09-27	Swine #93 8:13am A	93	CLI	395	145	56.4	51.5
2012-09-27	Swine #93 8:13am B	93	CLI	410	130	60.8	53.6
2012-09-27	Swine #93 8:13am C	93	CLI	420	190	51.2	48.6
2012-09-27	Swine #93 9:34am A	93	CLI	250	140	60.3	47.8
2012-09-27	Swine #93 9:34am B	93	CLI	220	75	71.9	61.7
2012-09-27	Swine #93 9:34am C	93	CLI	220	80	71.2	60.6
2012-09-27	Swine #93 9:34am D	93	CLI	320	150	56.6	45.5
2012-09-27	Swine #93 9:49am A	93	CLI	325	115	63.5	52.8
2012-09-27	Swine #93 9:49am B	93	CLI	370	175	55.4	44.1
2012-09-27	Swine #93 9:49am C	93	CLI	365	175	55.6	46
2012-09-27	Swine #93 9:49am D	93	CLI	330	80	52.7	60.6
2012-09-28	Swine #94 7:55am #1	94	CLI	230	90	69.1	61.1
2012-09-28	Swine #94 7:55am #2	94	CLI	240	120	59.9	58.3
2012-09-28	Swine #94 7:55am #3	94	CLI	280	160	57.9	56.5
2012-09-28	Swine #94 8:32am #1	94	CLI	210	145	60	48
2012-09-28	Swine #94 8:32am #2	94	CLI	195	130	54.6	52.1
2012-09-28	Swine #94 8:32am #3	94	CLI	190	140	55.1	50.8
2012-09-28	Swine #94 9:19am #1	94	CLI	195	235	49.2	40.4
2012-09-28	Swine #94 9:19am #2	94	CLI	155	95	68.5	52.8
2012-09-28	Swine #94 9:19am #3	94	CLI	205	165	54.6	46.3
2012-10-11	Swine 95 8:17am #1	95	CLI	440	155	56.4	61.9
2012-10-11	Swine 95 8:17am #2	95	CLI	460	200	51	61.2
2012-10-11	Swine 95 8:17am #3	95	CLI	455	165	55.4	63.8
2012-10-11	Swine 95 8:57am #1	95	CLI	355	130	60.9	54.5
2012-10-11	Swine 95 8:57am #2	95	CLI	395	205	48.4	48.5
2012-10-11	Swine 95 8:57am #3	95	CLI	345	125	61.9	57.6
2012-10-11	Swine 95 9:42am #1	95	CLI	435	240	44.6	51.3
2012-10-11	Swine 95 9:42am #2	95	CLI	375	160	54.2	53.4
2012-10-11	Swine 95 9:42am #3	95	CLI	380	195	47	49
2012-10-12	Swine 96 7:59am #1	96	CLI	355	220	47.5	44.8
2012-10-12	Swine 96 7:59am #2	96	CLI	395	330	36.6	41.3
2012-10-12	Swine 96 7:59am #3	96	CLI	340	120	64.8	51.5
2012-10-12	Swine 96 8:32am #1	96	CLI	240	100	66.9	57.7
2012-10-12	Swine 96 8:32am #2	96	CLI	245	115	64.2	55.9
2012-10-12	Swine 96 8:32am #3	96	CLI	275	175	52.6	47.2
2012-10-12	Swine 96 9:17am #1	96	CLI	405	210	49.5	42.9
2012-10-12	Swine 96 9:17am #2	96	CLI	380	170	54.4	45.2
2012-10-12	Swine 96 9:17am #3	96	CLI	440	375	22	34.6
2012-10-19	Swine 98 7:54am #1	98	CLI	445	305	39.4	40.8
2012-10-19	Swine 98 7:54am #2	98	CLI	360	130	61.2	53.2
2012-10-19	Swine 98 8:37am #1	98	CLI	280	170	55.5	46.8
2012-10-19	Swine 98 8:37am #2	98	CLI	295	155	56.9	49.8
2012-10-19	Swine 98 9:22am #1	98	CLI	290	130	62.9	50.2
2012-10-19	Swine 98 9:22am #2	98	CLI	305	110	64.1	58.8
2012-11-15	Swine 105 10:33am #1	105	LLLH	550	310	38	46.9
2012-11-15	Swine 105 10:33am #2	105	LLLH	395	135	46.9	65.6
2012-11-15	Swine 105 10:33am #3	105	LLLH	375	135	44.7	64.3
2012-11-15	Swine 105 10:33am #4	105	LLLH	450	195	50.5	52.2
2012-11-15	Swine 105 11:05am #1	105	LLLH	255	135	60.6	51.3
2012-11-15	Swine 105 11:05am #2	105	LLLH	270	195	52.2	52
2012-11-15	Swine 105 11:05am #3	105	LLLH	315	110	65.3	54.1
2012-11-15	Swine 105 11:50am #1	105	LLLH	255	160	56.4	47.3
2012-11-15	Swine 105 11:50am #2	105	LLLH	255	130	61.4	50.6
2012-11-15	Swine 105 11:50am #3	105	LLLH	425	360	38.2	39.8
2012-11-16	Swine 106 8:01am #1	106	LLLH	525	260	28.5	48.3
2012-11-16	Swine 106 8:01am #2	106	LLLH	565	310	38.2	41.6
2012-11-16	Swine 106 8:42am #1	106	LLLH	385	230	46.8	38
2012-11-16	Swine 106 8:42am #2	106	LLLH	395	320	37.9	37.6
2012-11-16	Swine 106 9:08am #1	106	LLLH	290	240	51.5	32.1
2012-11-16	Swine 106 9:08am #2	106	LLLH	310	255	45.2	34.4
2012-11-29	Swine #107 8:02am #1	107	LLLH	430	160	54.5	53.5
2012-11-29	Swine #107 8:02am #2	107	LLLH	435	155	56.2	56.8
2012-11-29	Swine #107 8:02am #3	107	LLLH	450	165	53.9	58.2
2012-11-29	Swine #107 8:33am #1	107	LLLH	355	365	33.7	32.9
2012-11-29	Swine #107 8:33am #2	107	LLLH	300	260	44.5	32.4
2012-11-29	Swine #107 8:33am #3	107	LLLH	390	355	36.2	33.5
2012-11-30	Swine #108 7:58am #1	108	LLLH	525	215	47	49.3
2012-11-30	Swine #108 7:58am #2	108	LLLH	600	300	38	40.8
2012-11-30	Swine #108 8:35am #1	108	LLLH	340	160	57.5	42.3
2012-11-30	Swine #108 8:35am #2	108	LLLH	340	165	39.1	44.4
2012-11-30	Swine #108 8:58am #1	108	LLLH	290	260	46	34.4
2012-11-30	Swine #108 8:58am #2	108	LLLH	295	290	43.7	32.5
2012-12-06	803	109	LLLH	290	165	55.8	49.2
2012-12-06	803	109	LLLH	210	80	72.1	65.9
2012-12-06	835	109	LLLH	110	85	70.1	60
2012-12-06	835	109	LLLH	110	75	71.9	59
2012-12-06	920	109	LLLH	110	85	72.2	58.6
2012-12-06	920	109	LLLH	90	80	72.5	58.4
2012-12-07	Swine # 110, time 8.00 # 1	110	LLLH	245	90	69.4	65.2
2012-12-07	Swine # 110, time 8.00 # 2	110	LLLH	240	90	70.9	67.2
2012-12-07	Swine # 110, time 8.00 # 3	110	LLLH	285	110	65.3	68.1
2012-12-07	Swine # 110, time 8.34 # 1	110	LLLH	240	125	65	48.9
2012-12-07	Swine # 110, time 8.34 # 2	110	LLLH	250	130	61.7	48.6
2012-12-07	Swine # 110, time 8.34 # 3	110	LLLH	245	120	63	48.9
2012-12-07	Swine # 110, time 9.19 # 1	110	LLLH	205	125	60.5	47.6
2012-12-07	Swine # 110, time 9.19 # 2	110	LLLH	190	120	62.3	48.7
2012-12-07	Swine # 110, time 9.19 # 3	110	LLLH	220	145	58.4	49.5
2012-12-13	Blood Sample #1 A	111	LLLH	160	90	70.8	57.7
2012-12-13	Blood Sample #1 B	111	LLLH	155	85	71.3	56.7
2012-12-13	Blood Sample #1 C	111	LLLH	195	130	62.4	57
2012-12-13	Blood Sample #2 B	111	LLLH	190	330	43	31.9
2012-12-13	Blood Sample #2 C	111	LLLH	130	290	44.2	31.7
2012-12-13	Blood Sample #3 A	111	LLLH	2160		2.1	2.4
2012-12-13	Blood Sample #3 C	111	LLLH	1670		2.1	3.5
2012-10-18	803 A	97	PVR	270	90	64.9	66.1
2012-10-18	803 B	97	PVR	275	75	72.1	66.4
2012-10-18	803 C	97	PVR	285	50	82.2	66.9
2012-10-18	838 A	97	PVR	170	100	58.3	54.8
2012-10-18	838 B	97	PVR	180	100	68.1	54
2012-10-18	838 C	97	PVR	180	85	70	54
2012-10-18	859 A	97	PVR	170	200	47.5	41.6
2012-10-18	859 B	97	PVR	235	295	42.2	35.3
2012-10-18	859 C	97	PVR	200	210	37.8	45.1
2012-10-25	Swine 99 8:01am #1	99	PVR	220	125	57.3	60.1
2012-10-25	Swine 99 8:01am #2	99	PVR	190	75	72.3	66.9
2012-10-25	Swine 99 8:01am #3	99	PVR	220	105	59.5	60.6
2012-10-25	Swine 99 8:44am #1	99	PVR	185	145	58.9	48.3
2012-10-25	Swine 99 8:44am #2	99	PVR	165	135	56.7	51.6
2012-10-25	Swine 99 8:44am #3	99	PVR	160	100	66	54.8
2012-10-25	Swine 99 9:13am #1	99	PVR	190	155	49.1	41.9
2012-10-25	Swine 99 9:13am #2	99	PVR	190	170	55.2	40.7
2012-10-25	Swine 99 9:13am #3	99	PVR	280	455	28.6	40.2
2012-10-26	Swine 100 8:01am #1	100	PVR	250	185	52	48.8
2012-10-26	Swine 100 8:01am #2	100	PVR	240	170	54.8	44.4
2012-10-26	Swine 100 8:01am #3	100	PVR	240	105	61.4	52.5
2012-10-26	Swine 100 8:42am #1	100	PVR	315	550	27.1	29.9
2012-10-26	Swine 100 8:42am #2	100	PVR	250	310	43.2	32.3
2012-10-26	Swine 100 8:42am #3	100	PVR	280	360	36.6	32.6
2012-10-26	Swine 100 8:51am #1	100	PVR	1320		5.2	4.2
2012-10-26	Swine 100 8:51am #2	100	PVR	1170		4.9	4.1
2012-11-01	Blood Sample #1 A	101	PVR	135	75	73.2	66.1
2012-11-01	Blood Sample #1 B	101	PVR	145	255	43.2	36.3
2012-11-01	Blood Sample #1 C	101	PVR	195	160	55.1	48.5
2012-11-01	Blood Sample #2 A	101	PVR	195	180	53.4	49.1
2012-11-01	Blood Sample #2 B	101	PVR	190	170	53.4	47
2012-11-01	Blood Sample #2 C	101	PVR	155	255	49.9	36.1
2012-11-01	Blood Sample #3 B	101	PVR	155	125	62.9	56.4
2012-11-01	Blood Sample #3 C	101	PVR	190	115	64.4	61.5
2012-11-02	Swine 102 8:05am #1	102	PVR	390	225	47	44.7
2012-11-02	Swine 102 8:05am #2	102	PVR	350	165	53.9	47.2
2012-11-02	Swine 102 8:37am #1	102	PVR	525	1315	17.9	20.2
2012-11-02	Swine 102 8:37am #2	102	PVR	485		31.4	19.2
2012-11-02	Swine 102 8:41am #1	102	PVR	1765		4	2.8
2012-11-02	Swine 102 8:41am #2	102	PVR	1665		3.6	2.9
2012-11-08	Swine #103 8:50am #1	103	PVR	270	105	66	64
2012-11-08	Swine #103 8:50am #2	103	PVR	285	110	52.7	63.6
2012-11-08	Swine #103 8:50am #3	103	PVR	325	150	46.1	59.8
2012-11-08	Swine #103 9:27am #1	103	PVR	235	110	64.6	54.1
2012-11-08	Swine #103 9:27am #2	103	PVR	235	90	68.9	63.1
2012-11-08	Swine #103 9:27am #3	103	PVR	220	80	70.8	62.5
2012-11-08	Swine #103 10:12am #1	103	PVR	210	60	74.1	64.9
2012-11-08	Swine #103 10:12am #2	103	PVR	225	100	67.4	57
2012-11-08	Swine #103 10:12am #3	103	PVR	240	115	50.2	57.2

## Sheet: R (sec)
					Pre-injury		15 min		Final
Date	Sample	Swine no.	Injury	R (sec)	mean	sd	mean	sd	mean	sd
2012-09-21	Blood Sample #1 A	92	CLI	470	475	24.2384	362.5	27.2336	563.333	60.0694
2012-09-21	Blood Sample #1 B	92	CLI	450
2012-09-21	Blood Sample #1 C	92	CLI	495
2012-09-21	Blood Sample #1 D	92	CLI	505
2012-09-21	Blood Sample #1 E	92	CLI	455
2012-09-21	Blood Sample #2 A	92	CLI	400
2012-09-21	Blood Sample #2 B	92	CLI	340
2012-09-21	Blood Sample #2 C	92	CLI	345
2012-09-21	Blood Sample #2 D	92	CLI	365
2012-09-21	Blood Sample #3 A	92	CLI	625
2012-09-21	Blood Sample #3 B	92	CLI	505
2012-09-21	Blood Sample #3 C	92	CLI	560
2012-09-27	Swine #93 8:13am A	93	CLI	395	408.333	12.5831	252.5	47.1699	347.5	23.2737
2012-09-27	Swine #93 8:13am B	93	CLI	410
2012-09-27	Swine #93 8:13am C	93	CLI	420
2012-09-27	Swine #93 9:34am A	93	CLI	250
2012-09-27	Swine #93 9:34am B	93	CLI	220
2012-09-27	Swine #93 9:34am C	93	CLI	220
2012-09-27	Swine #93 9:34am D	93	CLI	320
2012-09-27	Swine #93 9:49am A	93	CLI	325
2012-09-27	Swine #93 9:49am B	93	CLI	370
2012-09-27	Swine #93 9:49am C	93	CLI	365
2012-09-27	Swine #93 9:49am D	93	CLI	330
2012-09-28	Swine #94 7:55am #1	94	CLI	230	250	26.4575	198.333	10.4083	185	26.4575
2012-09-28	Swine #94 7:55am #2	94	CLI	240
2012-09-28	Swine #94 7:55am #3	94	CLI	280
2012-09-28	Swine #94 8:32am #1	94	CLI	210
2012-09-28	Swine #94 8:32am #2	94	CLI	195
2012-09-28	Swine #94 8:32am #3	94	CLI	190
2012-09-28	Swine #94 9:19am #1	94	CLI	195
2012-09-28	Swine #94 9:19am #2	94	CLI	155
2012-09-28	Swine #94 9:19am #3	94	CLI	205
2012-10-11	Swine 95 8:17am #1	95	CLI	440	451.667	10.4083	365	26.4575	396.667	33.2916
2012-10-11	Swine 95 8:17am #2	95	CLI	460
2012-10-11	Swine 95 8:17am #3	95	CLI	455
2012-10-11	Swine 95 8:57am #1	95	CLI	355
2012-10-11	Swine 95 8:57am #2	95	CLI	395
2012-10-11	Swine 95 8:57am #3	95	CLI	345
2012-10-11	Swine 95 9:42am #1	95	CLI	435
2012-10-11	Swine 95 9:42am #2	95	CLI	375
2012-10-11	Swine 95 9:42am #3	95	CLI	380
2012-10-12	Swine 96 7:59am #1	96	CLI	355	363.333	28.4312	253.333	18.9297	408.333	30.1386
2012-10-12	Swine 96 7:59am #2	96	CLI	395
2012-10-12	Swine 96 7:59am #3	96	CLI	340
2012-10-12	Swine 96 8:32am #1	96	CLI	240
2012-10-12	Swine 96 8:32am #2	96	CLI	245
2012-10-12	Swine 96 8:32am #3	96	CLI	275
2012-10-12	Swine 96 9:17am #1	96	CLI	405
2012-10-12	Swine 96 9:17am #2	96	CLI	380
2012-10-12	Swine 96 9:17am #3	96	CLI	440
2012-10-19	Swine 98 7:54am #1	98	CLI	445	402.5	60.1041	287.5	10.6066	297.5	10.6066
2012-10-19	Swine 98 7:54am #2	98	CLI	360
2012-10-19	Swine 98 8:37am #1	98	CLI	280
2012-10-19	Swine 98 8:37am #2	98	CLI	295
2012-10-19	Swine 98 9:22am #1	98	CLI	290
2012-10-19	Swine 98 9:22am #2	98	CLI	305
2012-11-15	Swine 105 10:33am #1	105	LLLH	550	442.5	78.3688	280	31.225	311.667	98.1495
2012-11-15	Swine 105 10:33am #2	105	LLLH	395
2012-11-15	Swine 105 10:33am #3	105	LLLH	375
2012-11-15	Swine 105 10:33am #4	105	LLLH	450
2012-11-15	Swine 105 11:05am #1	105	LLLH	255
2012-11-15	Swine 105 11:05am #2	105	LLLH	270
2012-11-15	Swine 105 11:05am #3	105	LLLH	315
2012-11-15	Swine 105 11:50am #1	105	LLLH	255
2012-11-15	Swine 105 11:50am #2	105	LLLH	255
2012-11-15	Swine 105 11:50am #3	105	LLLH	425
2012-11-16	Swine 106 8:01am #1	106	LLLH	525	545	28.2843	390	7.07107	300	14.1421
2012-11-16	Swine 106 8:01am #2	106	LLLH	565
2012-11-16	Swine 106 8:42am #1	106	LLLH	385
2012-11-16	Swine 106 8:42am #2	106	LLLH	395
2012-11-16	Swine 106 9:08am #1	106	LLLH	290
2012-11-16	Swine 106 9:08am #2	106	LLLH	310
2012-11-29	Swine #107 8:02am #1	107	LLLH	430	438.333	10.4083	348.333	45.3689	na	na
2012-11-29	Swine #107 8:02am #2	107	LLLH	435
2012-11-29	Swine #107 8:02am #3	107	LLLH	450
2012-11-29	Swine #107 8:33am #1	107	LLLH	355
2012-11-29	Swine #107 8:33am #2	107	LLLH	300
2012-11-29	Swine #107 8:33am #3	107	LLLH	390
2012-11-30	Swine #108 7:58am #1	108	LLLH	525	562.5	53.033	340	0	292.5	3.53553
2012-11-30	Swine #108 7:58am #2	108	LLLH	600
2012-11-30	Swine #108 8:35am #1	108	LLLH	340
2012-11-30	Swine #108 8:35am #2	108	LLLH	340
2012-11-30	Swine #108 8:58am #1	108	LLLH	290
2012-11-30	Swine #108 8:58am #2	108	LLLH	295
2012-12-06	803	109	LLLH	210	250	56.5685	110	0	100	14.1421
2012-12-06	803	109	LLLH	290
2012-12-06	835	109	LLLH	110
2012-12-06	835	109	LLLH	110
2012-12-06	920	109	LLLH	90
2012-12-06	920	109	LLLH	110
2012-12-07	Swine # 110, time 8.00 # 1	110	LLLH	245	256.667	24.6644	245	5	205	15
2012-12-07	Swine # 110, time 8.00 # 2	110	LLLH	240
2012-12-07	Swine # 110, time 8.00 # 3	110	LLLH	285
2012-12-07	Swine # 110, time 8.34 # 1	110	LLLH	240
2012-12-07	Swine # 110, time 8.34 # 2	110	LLLH	250
2012-12-07	Swine # 110, time 8.34 # 3	110	LLLH	245
2012-12-07	Swine # 110, time 9.19 # 1	110	LLLH	205
2012-12-07	Swine # 110, time 9.19 # 2	110	LLLH	190
2012-12-07	Swine # 110, time 9.19 # 3	110	LLLH	220
2012-12-13	Blood Sample #1 A	111	LLLH	160	170	21.7945	160	42.4264	1915	346.482
2012-12-13	Blood Sample #1 B	111	LLLH	155
2012-12-13	Blood Sample #1 C	111	LLLH	195
2012-12-13	Blood Sample #2 B	111	LLLH	190
2012-12-13	Blood Sample #2 C	111	LLLH	130
2012-12-13	Blood Sample #3 A	111	LLLH	2160
2012-12-13	Blood Sample #3 C	111	LLLH	1670
2012-10-18	803 A	97	PVR	270	276.667	7.63763	176.667	5.7735	201.667	32.532
2012-10-18	803 B	97	PVR	275
2012-10-18	803 C	97	PVR	285
2012-10-18	838 A	97	PVR	170
2012-10-18	838 B	97	PVR	180
2012-10-18	838 C	97	PVR	180
2012-10-18	859 A	97	PVR	170
2012-10-18	859 B	97	PVR	235
2012-10-18	859 C	97	PVR	200
2012-10-25	Swine 99 8:01am #1	99	PVR	220	210	17.3205	170	13.2288	220	51.9615
2012-10-25	Swine 99 8:01am #2	99	PVR	190
2012-10-25	Swine 99 8:01am #3	99	PVR	220
2012-10-25	Swine 99 8:44am #1	99	PVR	185
2012-10-25	Swine 99 8:44am #2	99	PVR	165
2012-10-25	Swine 99 8:44am #3	99	PVR	160
2012-10-25	Swine 99 9:13am #1	99	PVR	190
2012-10-25	Swine 99 9:13am #2	99	PVR	190
2012-10-25	Swine 99 9:13am #3	99	PVR	280
2012-10-26	Swine 100 8:01am #1	100	PVR	250	243.333	5.7735	281.667	32.532	1245	106.066
2012-10-26	Swine 100 8:01am #2	100	PVR	240
2012-10-26	Swine 100 8:01am #3	100	PVR	240
2012-10-26	Swine 100 8:42am #1	100	PVR	315
2012-10-26	Swine 100 8:42am #2	100	PVR	250
2012-10-26	Swine 100 8:42am #3	100	PVR	280
2012-10-26	Swine 100 8:51am #1	100	PVR	1320
2012-10-26	Swine 100 8:51am #2	100	PVR	1170
2012-11-01	Blood Sample #1 A	101	PVR	135	158.333	32.1455	180	21.7945	172.5	24.7487
2012-11-01	Blood Sample #1 B	101	PVR	145
2012-11-01	Blood Sample #1 C	101	PVR	195
2012-11-01	Blood Sample #2 A	101	PVR	195
2012-11-01	Blood Sample #2 B	101	PVR	190
2012-11-01	Blood Sample #2 C	101	PVR	155
2012-11-01	Blood Sample #3 B	101	PVR	155
2012-11-01	Blood Sample #3 C	101	PVR	190
2012-11-02	Swine 102 8:05am #1	102	PVR	390	370	28.2843	505	28.2843	1715	70.7107
2012-11-02	Swine 102 8:05am #2	102	PVR	350
2012-11-02	Swine 102 8:37am #1	102	PVR	525
2012-11-02	Swine 102 8:37am #2	102	PVR	485
2012-11-02	Swine 102 8:41am #1	102	PVR	1765
2012-11-02	Swine 102 8:41am #2	102	PVR	1665
2012-11-08	Swine #103 8:50am #1	103	PVR	270	293.333	28.4312	230	8.66025	225	15
2012-11-08	Swine #103 8:50am #2	103	PVR	285
2012-11-08	Swine #103 8:50am #3	103	PVR	325
2012-11-08	Swine #103 9:27am #1	103	PVR	235
2012-11-08	Swine #103 9:27am #2	103	PVR	235
2012-11-08	Swine #103 9:27am #3	103	PVR	220
2012-11-08	Swine #103 10:12am #1	103	PVR	210
2012-11-08	Swine #103 10:12am #2	103	PVR	225
2012-11-08	Swine #103 10:12am #3	103	PVR	240

## Sheet: K (sec)
					Pre-injury		15 min		Final
Date	Sample	Swine no.	Injury	K (sec)	mean	sd	mean	sd	mean	sd
2012-09-21	Blood Sample #1 A	92	CLI	155	170	44.3001	157.5	45.7347	223.333	79.7392
2012-09-21	Blood Sample #1 B	92	CLI	110
2012-09-21	Blood Sample #1 C	92	CLI	190
2012-09-21	Blood Sample #1 D	92	CLI	230
2012-09-21	Blood Sample #1 E	92	CLI	165
2012-09-21	Blood Sample #2 A	92	CLI	225
2012-09-21	Blood Sample #2 B	92	CLI	125
2012-09-21	Blood Sample #2 C	92	CLI	135
2012-09-21	Blood Sample #2 D	92	CLI	145
2012-09-21	Blood Sample #3 A	92	CLI	315
2012-09-21	Blood Sample #3 B	92	CLI	185
2012-09-21	Blood Sample #3 C	92	CLI	170
2012-09-27	Swine #93 8:13am A	93	CLI	145	155	31.225	111.25	39.2375	136.25	46.9707
2012-09-27	Swine #93 8:13am B	93	CLI	130
2012-09-27	Swine #93 8:13am C	93	CLI	190
2012-09-27	Swine #93 9:34am A	93	CLI	140
2012-09-27	Swine #93 9:34am B	93	CLI	75
2012-09-27	Swine #93 9:34am C	93	CLI	80
2012-09-27	Swine #93 9:34am D	93	CLI	150
2012-09-27	Swine #93 9:49am A	93	CLI	115
2012-09-27	Swine #93 9:49am B	93	CLI	175
2012-09-27	Swine #93 9:49am C	93	CLI	175
2012-09-27	Swine #93 9:49am D	93	CLI	80
2012-09-28	Swine #94 7:55am #1	94	CLI	90	123.333	35.1188	138.333	7.63763	165	70
2012-09-28	Swine #94 7:55am #2	94	CLI	120
2012-09-28	Swine #94 7:55am #3	94	CLI	160
2012-09-28	Swine #94 8:32am #1	94	CLI	145
2012-09-28	Swine #94 8:32am #2	94	CLI	130
2012-09-28	Swine #94 8:32am #3	94	CLI	140
2012-09-28	Swine #94 9:19am #1	94	CLI	235
2012-09-28	Swine #94 9:19am #2	94	CLI	95
2012-09-28	Swine #94 9:19am #3	94	CLI	165
2012-10-11	Swine 95 8:17am #1	95	CLI	155	173.333	23.6291	153.333	44.8144	198.333	40.104
2012-10-11	Swine 95 8:17am #2	95	CLI	200
2012-10-11	Swine 95 8:17am #3	95	CLI	165
2012-10-11	Swine 95 8:57am #1	95	CLI	130
2012-10-11	Swine 95 8:57am #2	95	CLI	205
2012-10-11	Swine 95 8:57am #3	95	CLI	125
2012-10-11	Swine 95 9:42am #1	95	CLI	240
2012-10-11	Swine 95 9:42am #2	95	CLI	160
2012-10-11	Swine 95 9:42am #3	95	CLI	195
2012-10-12	Swine 96 7:59am #1	96	CLI	220	223.333	105.04	130	39.6863	251.667	108.666
2012-10-12	Swine 96 7:59am #2	96	CLI	330
2012-10-12	Swine 96 7:59am #3	96	CLI	120
2012-10-12	Swine 96 8:32am #1	96	CLI	100
2012-10-12	Swine 96 8:32am #2	96	CLI	115
2012-10-12	Swine 96 8:32am #3	96	CLI	175
2012-10-12	Swine 96 9:17am #1	96	CLI	210
2012-10-12	Swine 96 9:17am #2	96	CLI	170
2012-10-12	Swine 96 9:17am #3	96	CLI	375
2012-10-19	Swine 98 7:54am #1	98	CLI	305	217.5	123.744	162.5	10.6066	120	14.1421
2012-10-19	Swine 98 7:54am #2	98	CLI	130
2012-10-19	Swine 98 8:37am #1	98	CLI	170
2012-10-19	Swine 98 8:37am #2	98	CLI	155
2012-10-19	Swine 98 9:22am #1	98	CLI	130
2012-10-19	Swine 98 9:22am #2	98	CLI	110
2012-11-15	Swine 105 10:33am #1	105	LLLH	310	193.75	82.5	146.667	43.6845	216.667	125.033
2012-11-15	Swine 105 10:33am #2	105	LLLH	135
2012-11-15	Swine 105 10:33am #3	105	LLLH	135
2012-11-15	Swine 105 10:33am #4	105	LLLH	195
2012-11-15	Swine 105 11:05am #1	105	LLLH	135
2012-11-15	Swine 105 11:05am #2	105	LLLH	195
2012-11-15	Swine 105 11:05am #3	105	LLLH	110
2012-11-15	Swine 105 11:50am #1	105	LLLH	160
2012-11-15	Swine 105 11:50am #2	105	LLLH	130
2012-11-15	Swine 105 11:50am #3	105	LLLH	360
2012-11-16	Swine 106 8:01am #1	106	LLLH	260	285	35.3553	275	63.6396	247.5	10.6066
2012-11-16	Swine 106 8:01am #2	106	LLLH	310
2012-11-16	Swine 106 8:42am #1	106	LLLH	230
2012-11-16	Swine 106 8:42am #2	106	LLLH	320
2012-11-16	Swine 106 9:08am #1	106	LLLH	240
2012-11-16	Swine 106 9:08am #2	106	LLLH	255
2012-11-29	Swine #107 8:02am #1	107	LLLH	160	160	5	326.667	57.9511	na	na
2012-11-29	Swine #107 8:02am #2	107	LLLH	155
2012-11-29	Swine #107 8:02am #3	107	LLLH	165
2012-11-29	Swine #107 8:33am #1	107	LLLH	365
2012-11-29	Swine #107 8:33am #2	107	LLLH	260
2012-11-29	Swine #107 8:33am #3	107	LLLH	355
2012-11-30	Swine #108 7:58am #1	108	LLLH	215	257.5	60.1041	162.5	3.53553	275	21.2132
2012-11-30	Swine #108 7:58am #2	108	LLLH	300
2012-11-30	Swine #108 8:35am #1	108	LLLH	160
2012-11-30	Swine #108 8:35am #2	108	LLLH	165
2012-11-30	Swine #108 8:58am #1	108	LLLH	260
2012-11-30	Swine #108 8:58am #2	108	LLLH	290
2012-12-06	803	109	LLLH	165	122.5	60.1041	80	7.07107	82.5	3.53553
2012-12-06	803	109	LLLH	80
2012-12-06	835	109	LLLH	85
2012-12-06	835	109	LLLH	75
2012-12-06	920	109	LLLH	85
2012-12-06	920	109	LLLH	80
2012-12-07	Swine # 110, time 8.00 # 1	110	LLLH	90	96.6667	11.547	125	5	130	13.2288
2012-12-07	Swine # 110, time 8.00 # 2	110	LLLH	90
2012-12-07	Swine # 110, time 8.00 # 3	110	LLLH	110
2012-12-07	Swine # 110, time 8.34 # 1	110	LLLH	125
2012-12-07	Swine # 110, time 8.34 # 2	110	LLLH	130
2012-12-07	Swine # 110, time 8.34 # 3	110	LLLH	120
2012-12-07	Swine # 110, time 9.19 # 1	110	LLLH	125
2012-12-07	Swine # 110, time 9.19 # 2	110	LLLH	120
2012-12-07	Swine # 110, time 9.19 # 3	110	LLLH	145
2012-12-13	Blood Sample #1 A	111	LLLH	90	101.667	24.6644	310	28.2843	na	na
2012-12-13	Blood Sample #1 B	111	LLLH	85
2012-12-13	Blood Sample #1 C	111	LLLH	130
2012-12-13	Blood Sample #2 B	111	LLLH	330
2012-12-13	Blood Sample #2 C	111	LLLH	290
2012-12-13	Blood Sample #3 A	111	LLLH
2012-12-13	Blood Sample #3 C	111	LLLH
2012-10-18	803 A	97	PVR	90	71.6667	20.2073	95	8.66025	235	52.2015
2012-10-18	803 B	97	PVR	75
2012-10-18	803 C	97	PVR	50
2012-10-18	838 A	97	PVR	100
2012-10-18	838 B	97	PVR	100
2012-10-18	838 C	97	PVR	85
2012-10-18	859 A	97	PVR	200
2012-10-18	859 B	97	PVR	295
2012-10-18	859 C	97	PVR	210
2012-10-25	Swine 99 8:01am #1	99	PVR	125	101.667	25.1661	126.667	23.6291	260	169.041
2012-10-25	Swine 99 8:01am #2	99	PVR	75
2012-10-25	Swine 99 8:01am #3	99	PVR	105
2012-10-25	Swine 99 8:44am #1	99	PVR	145
2012-10-25	Swine 99 8:44am #2	99	PVR	135
2012-10-25	Swine 99 8:44am #3	99	PVR	100
2012-10-25	Swine 99 9:13am #1	99	PVR	155
2012-10-25	Swine 99 9:13am #2	99	PVR	170
2012-10-25	Swine 99 9:13am #3	99	PVR	455
2012-10-26	Swine 100 8:01am #1	100	PVR	185	153.333	42.5245	406.667	126.623	na	na
2012-10-26	Swine 100 8:01am #2	100	PVR	170
2012-10-26	Swine 100 8:01am #3	100	PVR	105
2012-10-26	Swine 100 8:42am #1	100	PVR	550
2012-10-26	Swine 100 8:42am #2	100	PVR	310
2012-10-26	Swine 100 8:42am #3	100	PVR	360
2012-10-26	Swine 100 8:51am #1	100	PVR
2012-10-26	Swine 100 8:51am #2	100	PVR
2012-11-01	Blood Sample #1 A	101	PVR	75	163.333	90.0463	201.667	46.4579	120	7.07107
2012-11-01	Blood Sample #1 B	101	PVR	255
2012-11-01	Blood Sample #1 C	101	PVR	160
2012-11-01	Blood Sample #2 A	101	PVR	180
2012-11-01	Blood Sample #2 B	101	PVR	170
2012-11-01	Blood Sample #2 C	101	PVR	255
2012-11-01	Blood Sample #3 B	101	PVR	125
2012-11-01	Blood Sample #3 C	101	PVR	115
2012-11-02	Swine 102 8:05am #1	102	PVR	225	195	42.4264	1315	na	na	na
2012-11-02	Swine 102 8:05am #2	102	PVR	165
2012-11-02	Swine 102 8:37am #1	102	PVR	1315
2012-11-02	Swine 102 8:37am #2	102	PVR
2012-11-02	Swine 102 8:41am #1	102	PVR
2012-11-02	Swine 102 8:41am #2	102	PVR
2012-11-08	Swine #103 8:50am #1	103	PVR	105	121.667	24.6644	93.3333	15.2753	91.6667	28.4312
2012-11-08	Swine #103 8:50am #2	103	PVR	110
2012-11-08	Swine #103 8:50am #3	103	PVR	150
2012-11-08	Swine #103 9:27am #1	103	PVR	110
2012-11-08	Swine #103 9:27am #2	103	PVR	90
2012-11-08	Swine #103 9:27am #3	103	PVR	80
2012-11-08	Swine #103 10:12am #1	103	PVR	60
2012-11-08	Swine #103 10:12am #2	103	PVR	100
2012-11-08	Swine #103 10:12am #3	103	PVR	115

## Sheet: Angle (deg)
					Pre-injury		15 min		Final
Date	Sample	Swine no.	Injury	Alpha (deg)	mean	sd	mean	sd	mean	sd
2012-09-21	Blood Sample #1 A	92	CLI	56	54.42	7.12966	57.15	6.3773	41.7333	11.0247
2012-09-21	Blood Sample #1 B	92	CLI	65
2012-09-21	Blood Sample #1 C	92	CLI	50.4
2012-09-21	Blood Sample #1 D	92	CLI	45.9
2012-09-21	Blood Sample #1 E	92	CLI	54.8
2012-09-21	Blood Sample #2 A	92	CLI	47.7
2012-09-21	Blood Sample #2 B	92	CLI	61.7
2012-09-21	Blood Sample #2 C	92	CLI	59.6
2012-09-21	Blood Sample #2 D	92	CLI	59.6
2012-09-21	Blood Sample #3 A	92	CLI	34.3
2012-09-21	Blood Sample #3 B	92	CLI	36.5
2012-09-21	Blood Sample #3 C	92	CLI	54.4
2012-09-27	Swine #93 8:13am A	93	CLI	56.4	56.1333	4.80555	65	7.71794	56.8	4.65833
2012-09-27	Swine #93 8:13am B	93	CLI	60.8
2012-09-27	Swine #93 8:13am C	93	CLI	51.2
2012-09-27	Swine #93 9:34am A	93	CLI	60.3
2012-09-27	Swine #93 9:34am B	93	CLI	71.9
2012-09-27	Swine #93 9:34am C	93	CLI	71.2
2012-09-27	Swine #93 9:34am D	93	CLI	56.6
2012-09-27	Swine #93 9:49am A	93	CLI	63.5
2012-09-27	Swine #93 9:49am B	93	CLI	55.4
2012-09-27	Swine #93 9:49am C	93	CLI	55.6
2012-09-27	Swine #93 9:49am D	93	CLI	52.7
2012-09-28	Swine #94 7:55am #1	94	CLI	69.1	62.3	5.97327	56.5667	2.98385	57.4333	9.95707
2012-09-28	Swine #94 7:55am #2	94	CLI	59.9
2012-09-28	Swine #94 7:55am #3	94	CLI	57.9
2012-09-28	Swine #94 8:32am #1	94	CLI	60
2012-09-28	Swine #94 8:32am #2	94	CLI	54.6
2012-09-28	Swine #94 8:32am #3	94	CLI	55.1
2012-09-28	Swine #94 9:19am #1	94	CLI	49.2
2012-09-28	Swine #94 9:19am #2	94	CLI	68.5
2012-09-28	Swine #94 9:19am #3	94	CLI	54.6
2012-10-11	Swine 95 8:17am #1	95	CLI	56.4	54.2667	2.87286	57.0667	7.52219	48.6	4.996
2012-10-11	Swine 95 8:17am #2	95	CLI	51
2012-10-11	Swine 95 8:17am #3	95	CLI	55.4
2012-10-11	Swine 95 8:57am #1	95	CLI	60.9
2012-10-11	Swine 95 8:57am #2	95	CLI	48.4
2012-10-11	Swine 95 8:57am #3	95	CLI	61.9
2012-10-11	Swine 95 9:42am #1	95	CLI	44.6
2012-10-11	Swine 95 9:42am #2	95	CLI	54.2
2012-10-11	Swine 95 9:42am #3	95	CLI	47
2012-10-12	Swine 96 7:59am #1	96	CLI	47.5	49.6333	14.2205	61.2333	7.59759	41.9667	17.4643
2012-10-12	Swine 96 7:59am #2	96	CLI	36.6
2012-10-12	Swine 96 7:59am #3	96	CLI	64.8
2012-10-12	Swine 96 8:32am #1	96	CLI	66.9
2012-10-12	Swine 96 8:32am #2	96	CLI	64.2
2012-10-12	Swine 96 8:32am #3	96	CLI	52.6
2012-10-12	Swine 96 9:17am #1	96	CLI	49.5
2012-10-12	Swine 96 9:17am #2	96	CLI	54.4
2012-10-12	Swine 96 9:17am #3	96	CLI	22
2012-10-19	Swine 98 7:54am #1	98	CLI	39.4	50.3	15.4149	56.2	0.989949	63.5	0.848528
2012-10-19	Swine 98 7:54am #2	98	CLI	61.2
2012-10-19	Swine 98 8:37am #1	98	CLI	55.5
2012-10-19	Swine 98 8:37am #2	98	CLI	56.9
2012-10-19	Swine 98 9:22am #1	98	CLI	62.9
2012-10-19	Swine 98 9:22am #2	98	CLI	64.1
2012-11-15	Swine 105 10:33am #1	105	LLLH	38	45.025	5.25825	59.3667	6.63652	52	12.2098
2012-11-15	Swine 105 10:33am #2	105	LLLH	46.9
2012-11-15	Swine 105 10:33am #3	105	LLLH	44.7
2012-11-15	Swine 105 10:33am #4	105	LLLH	50.5
2012-11-15	Swine 105 11:05am #1	105	LLLH	60.6
2012-11-15	Swine 105 11:05am #2	105	LLLH	52.2
2012-11-15	Swine 105 11:05am #3	105	LLLH	65.3
2012-11-15	Swine 105 11:50am #1	105	LLLH	56.4
2012-11-15	Swine 105 11:50am #2	105	LLLH	61.4
2012-11-15	Swine 105 11:50am #3	105	LLLH	38.2
2012-11-16	Swine 106 8:01am #1	106	LLLH	28.5	33.35	6.85894	42.35	6.29325	48.35	4.45477
2012-11-16	Swine 106 8:01am #2	106	LLLH	38.2
2012-11-16	Swine 106 8:42am #1	106	LLLH	46.8
2012-11-16	Swine 106 8:42am #2	106	LLLH	37.9
2012-11-16	Swine 106 9:08am #1	106	LLLH	51.5
2012-11-16	Swine 106 9:08am #2	106	LLLH	45.2
2012-11-29	Swine #107 8:02am #1	107	LLLH	54.5	54.8667	1.19304	38.1333	5.65361	na	na
2012-11-29	Swine #107 8:02am #2	107	LLLH	56.2
2012-11-29	Swine #107 8:02am #3	107	LLLH	53.9
2012-11-29	Swine #107 8:33am #1	107	LLLH	33.7
2012-11-29	Swine #107 8:33am #2	107	LLLH	44.5
2012-11-29	Swine #107 8:33am #3	107	LLLH	36.2
2012-11-30	Swine #108 7:58am #1	108	LLLH	47	42.5	6.36396	48.3	13.0108	44.85	1.62635
2012-11-30	Swine #108 7:58am #2	108	LLLH	38
2012-11-30	Swine #108 8:35am #1	108	LLLH	57.5
2012-11-30	Swine #108 8:35am #2	108	LLLH	39.1
2012-11-30	Swine #108 8:58am #1	108	LLLH	46
2012-11-30	Swine #108 8:58am #2	108	LLLH	43.7
2012-12-06	803	109	LLLH	55.8	63.95	11.5258	71	1.27279	72.35	0.212132
2012-12-06	803	109	LLLH	72.1
2012-12-06	835	109	LLLH	70.1
2012-12-06	835	109	LLLH	71.9
2012-12-06	920	109	LLLH	72.2
2012-12-06	920	109	LLLH	72.5
2012-12-07	Swine # 110, time 8.00 # 1	110	LLLH	69.4	68.5333	2.89885	63.2333	1.66233	60.4	1.95192
2012-12-07	Swine # 110, time 8.00 # 2	110	LLLH	70.9
2012-12-07	Swine # 110, time 8.00 # 3	110	LLLH	65.3
2012-12-07	Swine # 110, time 8.34 # 1	110	LLLH	65
2012-12-07	Swine # 110, time 8.34 # 2	110	LLLH	61.7
2012-12-07	Swine # 110, time 8.34 # 3	110	LLLH	63
2012-12-07	Swine # 110, time 9.19 # 1	110	LLLH	60.5
2012-12-07	Swine # 110, time 9.19 # 2	110	LLLH	62.3
2012-12-07	Swine # 110, time 9.19 # 3	110	LLLH	58.4
2012-12-13	Blood Sample #1 A	111	LLLH	70.8	68.1667	5.00033	43.6	0.848528	2.1	0
2012-12-13	Blood Sample #1 B	111	LLLH	71.3
2012-12-13	Blood Sample #1 C	111	LLLH	62.4
2012-12-13	Blood Sample #2 B	111	LLLH	43
2012-12-13	Blood Sample #2 C	111	LLLH	44.2
2012-12-13	Blood Sample #3 A	111	LLLH	2.1
2012-12-13	Blood Sample #3 C	111	LLLH	2.1
2012-10-18	803 A	97	PVR	64.9	73.0667	8.69042	65.4667	6.2788	42.5	4.85695
2012-10-18	803 B	97	PVR	72.1
2012-10-18	803 C	97	PVR	82.2
2012-10-18	838 A	97	PVR	58.3
2012-10-18	838 B	97	PVR	68.1
2012-10-18	838 C	97	PVR	70
2012-10-18	859 A	97	PVR	47.5
2012-10-18	859 B	97	PVR	42.2
2012-10-18	859 C	97	PVR	37.8
2012-10-25	Swine 99 8:01am #1	99	PVR	57.3	63.0333	8.10021	60.5333	4.86038	44.3	13.9345
2012-10-25	Swine 99 8:01am #2	99	PVR	72.3
2012-10-25	Swine 99 8:01am #3	99	PVR	59.5
2012-10-25	Swine 99 8:44am #1	99	PVR	58.9
2012-10-25	Swine 99 8:44am #2	99	PVR	56.7
2012-10-25	Swine 99 8:44am #3	99	PVR	66
2012-10-25	Swine 99 9:13am #1	99	PVR	49.1
2012-10-25	Swine 99 9:13am #2	99	PVR	55.2
2012-10-25	Swine 99 9:13am #3	99	PVR	28.6
2012-10-26	Swine 100 8:01am #1	100	PVR	52	56.0667	4.82632	35.6333	8.09341	5.05	0.212132
2012-10-26	Swine 100 8:01am #2	100	PVR	54.8
2012-10-26	Swine 100 8:01am #3	100	PVR	61.4
2012-10-26	Swine 100 8:42am #1	100	PVR	27.1
2012-10-26	Swine 100 8:42am #2	100	PVR	43.2
2012-10-26	Swine 100 8:42am #3	100	PVR	36.6
2012-10-26	Swine 100 8:51am #1	100	PVR	5.2
2012-10-26	Swine 100 8:51am #2	100	PVR	4.9
2012-11-01	Blood Sample #1 A	101	PVR	73.2	57.1667	15.1064	52.2333	2.02073	63.65	1.06066
2012-11-01	Blood Sample #1 B	101	PVR	43.2
2012-11-01	Blood Sample #1 C	101	PVR	55.1
2012-11-01	Blood Sample #2 A	101	PVR	53.4
2012-11-01	Blood Sample #2 B	101	PVR	53.4
2012-11-01	Blood Sample #2 C	101	PVR	49.9
2012-11-01	Blood Sample #3 B	101	PVR	62.9
2012-11-01	Blood Sample #3 C	101	PVR	64.4
2012-11-02	Swine 102 8:05am #1	102	PVR	47	50.45	4.87904	24.65	9.54594	3.8	0.282843
2012-11-02	Swine 102 8:05am #2	102	PVR	53.9
2012-11-02	Swine 102 8:37am #1	102	PVR	17.9
2012-11-02	Swine 102 8:37am #2	102	PVR	31.4
2012-11-02	Swine 102 8:41am #1	102	PVR	4
2012-11-02	Swine 102 8:41am #2	102	PVR	3.6
2012-11-08	Swine #103 8:50am #1	103	PVR	66	54.9333	10.1362	68.1	3.17648	63.9	12.3284
2012-11-08	Swine #103 8:50am #2	103	PVR	52.7
2012-11-08	Swine #103 8:50am #3	103	PVR	46.1
2012-11-08	Swine #103 9:27am #1	103	PVR	64.6
2012-11-08	Swine #103 9:27am #2	103	PVR	68.9
2012-11-08	Swine #103 9:27am #3	103	PVR	70.8
2012-11-08	Swine #103 10:12am #1	103	PVR	74.1
2012-11-08	Swine #103 10:12am #2	103	PVR	67.4
2012-11-08	Swine #103 10:12am #3	103	PVR	50.2

## Sheet: MA (mm)
					Pre-injury		15 min		Final
Date	Sample	Swine no.	Injury	MA (mm)	mean	sd	mean	sd	mean	sd
2012-09-21	Blood Sample #1 A	92	CLI	57.4	53.98	7.16429	51.025	5.40147	52.7667	7.0316
2012-09-21	Blood Sample #1 B	92	CLI	64.7
2012-09-21	Blood Sample #1 C	92	CLI	51.8
2012-09-21	Blood Sample #1 D	92	CLI	46.9
2012-09-21	Blood Sample #1 E	92	CLI	49.1
2012-09-21	Blood Sample #2 A	92	CLI	43.4
2012-09-21	Blood Sample #2 B	92	CLI	55.1
2012-09-21	Blood Sample #2 C	92	CLI	54.6
2012-09-21	Blood Sample #2 D	92	CLI	51
2012-09-21	Blood Sample #3 A	92	CLI	44.7
2012-09-21	Blood Sample #3 B	92	CLI	56
2012-09-21	Blood Sample #3 C	92	CLI	57.6
2012-09-27	Swine #93 8:13am A	93	CLI	51.5	51.2333	2.51064	53.9	8.43603	50.875	7.48215
2012-09-27	Swine #93 8:13am B	93	CLI	53.6
2012-09-27	Swine #93 8:13am C	93	CLI	48.6
2012-09-27	Swine #93 9:34am A	93	CLI	47.8
2012-09-27	Swine #93 9:34am B	93	CLI	61.7
2012-09-27	Swine #93 9:34am C	93	CLI	60.6
2012-09-27	Swine #93 9:34am D	93	CLI	45.5
2012-09-27	Swine #93 9:49am A	93	CLI	52.8
2012-09-27	Swine #93 9:49am B	93	CLI	44.1
2012-09-27	Swine #93 9:49am C	93	CLI	46
2012-09-27	Swine #93 9:49am D	93	CLI	60.6
2012-09-28	Swine #94 7:55am #1	94	CLI	61.1	58.6333	2.31805	50.3	2.09523	46.5	6.20242
2012-09-28	Swine #94 7:55am #2	94	CLI	58.3
2012-09-28	Swine #94 7:55am #3	94	CLI	56.5
2012-09-28	Swine #94 8:32am #1	94	CLI	48
2012-09-28	Swine #94 8:32am #2	94	CLI	52.1
2012-09-28	Swine #94 8:32am #3	94	CLI	50.8
2012-09-28	Swine #94 9:19am #1	94	CLI	40.4
2012-09-28	Swine #94 9:19am #2	94	CLI	52.8
2012-09-28	Swine #94 9:19am #3	94	CLI	46.3
2012-10-11	Swine 95 8:17am #1	95	CLI	61.9	62.3	1.34536	53.5333	4.62637	51.2333	2.20076
2012-10-11	Swine 95 8:17am #2	95	CLI	61.2
2012-10-11	Swine 95 8:17am #3	95	CLI	63.8
2012-10-11	Swine 95 8:57am #1	95	CLI	54.5
2012-10-11	Swine 95 8:57am #2	95	CLI	48.5
2012-10-11	Swine 95 8:57am #3	95	CLI	57.6
2012-10-11	Swine 95 9:42am #1	95	CLI	51.3
2012-10-11	Swine 95 9:42am #2	95	CLI	53.4
2012-10-11	Swine 95 9:42am #3	95	CLI	49
2012-10-12	Swine 96 7:59am #1	96	CLI	44.8	45.8667	5.18298	53.6	5.61516	40.9	5.57584
2012-10-12	Swine 96 7:59am #2	96	CLI	41.3
2012-10-12	Swine 96 7:59am #3	96	CLI	51.5
2012-10-12	Swine 96 8:32am #1	96	CLI	57.7
2012-10-12	Swine 96 8:32am #2	96	CLI	55.9
2012-10-12	Swine 96 8:32am #3	96	CLI	47.2
2012-10-12	Swine 96 9:17am #1	96	CLI	42.9
2012-10-12	Swine 96 9:17am #2	96	CLI	45.2
2012-10-12	Swine 96 9:17am #3	96	CLI	34.6
2012-10-19	Swine 98 7:54am #1	98	CLI	40.8	47	8.76812	48.3	2.12132	54.5	6.08112
2012-10-19	Swine 98 7:54am #2	98	CLI	53.2
2012-10-19	Swine 98 8:37am #1	98	CLI	46.8
2012-10-19	Swine 98 8:37am #2	98	CLI	49.8
2012-10-19	Swine 98 9:22am #1	98	CLI	50.2
2012-10-19	Swine 98 9:22am #2	98	CLI	58.8
2012-11-15	Swine 105 10:33am #1	105	LLLH	46.9	57.25	9.16606	52.4667	1.45717	45.9	5.53444
2012-11-15	Swine 105 10:33am #2	105	LLLH	65.6
2012-11-15	Swine 105 10:33am #3	105	LLLH	64.3
2012-11-15	Swine 105 10:33am #4	105	LLLH	52.2
2012-11-15	Swine 105 11:05am #1	105	LLLH	51.3
2012-11-15	Swine 105 11:05am #2	105	LLLH	52
2012-11-15	Swine 105 11:05am #3	105	LLLH	54.1
2012-11-15	Swine 105 11:50am #1	105	LLLH	47.3
2012-11-15	Swine 105 11:50am #2	105	LLLH	50.6
2012-11-15	Swine 105 11:50am #3	105	LLLH	39.8
2012-11-16	Swine 106 8:01am #1	106	LLLH	48.3	44.95	4.73762	37.8	0.282843	33.25	1.62635
2012-11-16	Swine 106 8:01am #2	106	LLLH	41.6
2012-11-16	Swine 106 8:42am #1	106	LLLH	38
2012-11-16	Swine 106 8:42am #2	106	LLLH	37.6
2012-11-16	Swine 106 9:08am #1	106	LLLH	32.1
2012-11-16	Swine 106 9:08am #2	106	LLLH	34.4
2012-11-29	Swine #107 8:02am #1	107	LLLH	53.5	56.1667	2.41316	32.9333	0.550757	na	na
2012-11-29	Swine #107 8:02am #2	107	LLLH	56.8
2012-11-29	Swine #107 8:02am #3	107	LLLH	58.2
2012-11-29	Swine #107 8:33am #1	107	LLLH	32.9
2012-11-29	Swine #107 8:33am #2	107	LLLH	32.4
2012-11-29	Swine #107 8:33am #3	107	LLLH	33.5
2012-11-30	Swine #108 7:58am #1	108	LLLH	49.3	45.05	6.01041	43.35	1.48492	33.45	1.3435
2012-11-30	Swine #108 7:58am #2	108	LLLH	40.8
2012-11-30	Swine #108 8:35am #1	108	LLLH	42.3
2012-11-30	Swine #108 8:35am #2	108	LLLH	44.4
2012-11-30	Swine #108 8:58am #1	108	LLLH	34.4
2012-11-30	Swine #108 8:58am #2	108	LLLH	32.5
2012-12-06	803	109	LLLH	49.2	57.55	11.8087	59.5	0.707107	58.5	0.141421
2012-12-06	803	109	LLLH	65.9
2012-12-06	835	109	LLLH	60
2012-12-06	835	109	LLLH	59
2012-12-06	920	109	LLLH	58.6
2012-12-06	920	109	LLLH	58.4
2012-12-07	Swine # 110, time 8.00 # 1	110	LLLH	65.2	66.8333	1.48436	48.8	0.173205	48.6	0.953939
2012-12-07	Swine # 110, time 8.00 # 2	110	LLLH	67.2
2012-12-07	Swine # 110, time 8.00 # 3	110	LLLH	68.1
2012-12-07	Swine # 110, time 8.34 # 1	110	LLLH	48.9
2012-12-07	Swine # 110, time 8.34 # 2	110	LLLH	48.6
2012-12-07	Swine # 110, time 8.34 # 3	110	LLLH	48.9
2012-12-07	Swine # 110, time 9.19 # 1	110	LLLH	47.6
2012-12-07	Swine # 110, time 9.19 # 2	110	LLLH	48.7
2012-12-07	Swine # 110, time 9.19 # 3	110	LLLH	49.5
2012-12-13	Blood Sample #1 A	111	LLLH	57.7	57.1333	0.51316	31.8	0.141421	2.95	0.777817
2012-12-13	Blood Sample #1 B	111	LLLH	56.7
2012-12-13	Blood Sample #1 C	111	LLLH	57
2012-12-13	Blood Sample #2 B	111	LLLH	31.9
2012-12-13	Blood Sample #2 C	111	LLLH	31.7
2012-12-13	Blood Sample #3 A	111	LLLH	2.4
2012-12-13	Blood Sample #3 C	111	LLLH	3.5
2012-10-18	803 A	97	PVR	66.1	66.4667	0.404145	54.2667	0.46188	40.6667	4.96622
2012-10-18	803 B	97	PVR	66.4
2012-10-18	803 C	97	PVR	66.9
2012-10-18	838 A	97	PVR	54.8
2012-10-18	838 B	97	PVR	54
2012-10-18	838 C	97	PVR	54
2012-10-18	859 A	97	PVR	41.6
2012-10-18	859 B	97	PVR	35.3
2012-10-18	859 C	97	PVR	45.1
2012-10-25	Swine 99 8:01am #1	99	PVR	60.1	62.5333	3.7899	51.5667	3.25013	40.9333	0.873689
2012-10-25	Swine 99 8:01am #2	99	PVR	66.9
2012-10-25	Swine 99 8:01am #3	99	PVR	60.6
2012-10-25	Swine 99 8:44am #1	99	PVR	48.3
2012-10-25	Swine 99 8:44am #2	99	PVR	51.6
2012-10-25	Swine 99 8:44am #3	99	PVR	54.8
2012-10-25	Swine 99 9:13am #1	99	PVR	41.9
2012-10-25	Swine 99 9:13am #2	99	PVR	40.7
2012-10-25	Swine 99 9:13am #3	99	PVR	40.2
2012-10-26	Swine 100 8:01am #1	100	PVR	48.8	48.5667	4.05504	31.6	1.47986	4.15	0.0707107
2012-10-26	Swine 100 8:01am #2	100	PVR	44.4
2012-10-26	Swine 100 8:01am #3	100	PVR	52.5
2012-10-26	Swine 100 8:42am #1	100	PVR	29.9
2012-10-26	Swine 100 8:42am #2	100	PVR	32.3
2012-10-26	Swine 100 8:42am #3	100	PVR	32.6
2012-10-26	Swine 100 8:51am #1	100	PVR	4.2
2012-10-26	Swine 100 8:51am #2	100	PVR	4.1
2012-11-01	Blood Sample #1 A	101	PVR	66.1	50.3	14.9813	44.0667	6.97878	58.95	3.60624
2012-11-01	Blood Sample #1 B	101	PVR	36.3
2012-11-01	Blood Sample #1 C	101	PVR	48.5
2012-11-01	Blood Sample #2 A	101	PVR	49.1
2012-11-01	Blood Sample #2 B	101	PVR	47
2012-11-01	Blood Sample #2 C	101	PVR	36.1
2012-11-01	Blood Sample #3 B	101	PVR	56.4
2012-11-01	Blood Sample #3 C	101	PVR	61.5
2012-11-02	Swine 102 8:05am #1	102	PVR	44.7	45.95	1.76777	19.7	na	2.85	0.0707107
2012-11-02	Swine 102 8:05am #2	102	PVR	47.2
2012-11-02	Swine 102 8:37am #1	102	PVR	20.2
2012-11-02	Swine 102 8:37am #2	102	PVR	19.2
2012-11-02	Swine 102 8:41am #1	102	PVR	2.8
2012-11-02	Swine 102 8:41am #2	102	PVR	2.9
2012-11-08	Swine #103 8:50am #1	103	PVR	64	62.4667	2.31805	59.9	5.0319	59.7	4.50444
2012-11-08	Swine #103 8:50am #2	103	PVR	63.6
2012-11-08	Swine #103 8:50am #3	103	PVR	59.8
2012-11-08	Swine #103 9:27am #1	103	PVR	54.1
2012-11-08	Swine #103 9:27am #2	103	PVR	63.1
2012-11-08	Swine #103 9:27am #3	103	PVR	62.5
2012-11-08	Swine #103 10:12am #1	103	PVR	64.9
2012-11-08	Swine #103 10:12am #2	103	PVR	57
2012-11-08	Swine #103 10:12am #3	103	PVR	57.2

## Sheet: Summary + Stats
Table S3. Summary statistics for TEG parameters (R, K, Angle, MA) from three injury mechanisms of noncompressible hemorrhage.
		R (sec)			K (sec)			Angle (deg)			MA (mm)
Swine no.	Injury	Pre-injury	15 min	Final	Pre-injury	15 min	Final	Pre-injury	15 min	Final	Pre-injury	15 min	Final
92	CLI	475	362.5	563.333	170	157.5	223.333	54.42	57.15	41.7333	53.98	51.025	52.7667
93	CLI	408.333	252.5	347.5	155	111.25	136.25	56.1333	65	56.8	51.2333	53.9	50.875
94	CLI	250	198.333	185	123.333	138.333	165	62.3	56.5667	57.4333	58.6333	50.3	46.5
95	CLI	451.667	365	396.667	173.333	153.333	198.333	54.2667	57.0667	48.6	62.3	53.5333	51.2333
96	CLI	363.333	253.333	408.333	223.333	130	251.667	49.6333	61.2333	41.9667	45.8667	53.6	40.9
98	CLI	402.5	287.5	297.5	217.5	162.5	120	50.3	56.2	63.5	47	48.3	54.5
	Mean	391.806	286.528	366.389	177.083	142.153	182.431	54.5089	58.8694	51.6722	53.1689	51.7764	49.4625
	SD	79.7643	66.2852	126.069	37.983	19.4515	51.0952	4.58023	3.51588	8.96436	6.46559	2.26944	4.97027
105	LLLH	442.5	280	311.667	193.75	146.667	216.667	45.025	59.3667	52	57.25	52.4667	45.9
106	LLLH	545	390	300	285	275	247.5	33.35	42.35	48.35	44.95	37.8	33.25
107	LLLH	438.333	348.333	na	160	326.667	na	54.8667	38.1333	na	56.1667	32.9333	na
108	LLLH	562.5	340	292.5	257.5	162.5	275	42.5	48.3	44.85	45.05	43.35	33.45
109	LLLH	250	110	100	122.5	80	82.5	63.95	71	72.35	57.55	59.5	58.5
110	LLLH	256.667	245	205	96.6667	125	130	68.5333	63.2333	60.4	66.8333	48.8	48.6
111	LLLH	170	160	1915	101.667	310	na	68.1667	43.6	2.1	57.1333	31.8	2.95
	Mean	380.714	267.619	520.694	173.869	203.69	190.333	53.7702	52.2833	46.675	54.9905	43.8071	37.1083
	SD	154.945	103.135	687.78	74.9933	98.2767	81.2374	13.8475	12.319	23.9541	7.71913	10.3673	19.2978
97	PVR	276.667	176.667	201.667	71.6667	95	235	73.0667	65.4667	42.5	66.4667	54.2667	40.6667
99	PVR	210	170	220	101.667	126.667	260	63.0333	60.5333	44.3	62.5333	51.5667	40.9333
100	PVR	243.333	281.667	1245	153.333	406.667	na	56.0667	35.6333	5.05	48.5667	31.6	4.15
101	PVR	158.333	180	172.5	163.333	201.667	120	57.1667	52.2333	63.65	50.3	44.0667	58.95
102	PVR	370	505	1715	195	1315	na	50.45	24.65	3.8	45.95	19.7	2.85
103	PVR	293.333	230	225	121.667	93.3333	91.6667	54.9333	68.1	63.9	62.4667	59.9	59.7
	Mean	258.611	257.222	629.861	134.444	373.056	176.667	59.1194	51.1028	37.2	56.0472	43.5167	34.5417
	SD	72.9263	128.68	675.33	44.8041	476.242	83.2333	7.94555	17.4613	26.9821	8.74971	15.2205	25.4366
	*KW (single time point)	0.1058	0.5575	0.5406	0.2957	0.7969	0.9654	0.4339	0.7709	0.9062	0.7615	0.4269	0.249
	**KW (CLI)	0.1493			0.1724			0.172			0.6197
	**KW (LLLH)	0.3631			0.7879			0.8094			0.0823
	**KW (PVR)	0.8054			0.6564			0.3855			0.1208
*Kruskal Wallis test comparing CLI vs. LLLH vs. PVE injury mechanism at a single time point (p-value)
**Kruskal Wallis test comparing all three time points for a single injury mechanism (p-value)
CLI = central liver injury; LLLH = hepatic left lower lobe hemistransection; PVE = portal vein excision
