# Supplementary material for: Development of a Fatal Noncompressible Truncal Hemorrhage Model with Combined Hepatic and Portal Venous Injury in Normothermic Normovolemic Swine
Source: PLoS One. 2014 Sep 24;9(9):e108293. doi: 10.1371/journal.pone.0108293 (PMC4176969; doi:10.1371/journal.pone.0108293)
Supplement: File S2 — Tables S1–S4. (ZIP) [file pone.0108293.s002.zip › S2/Table_S4.xlsx]

## Sheet: Table tt05
Table S4. Subjects weights, organ weights, blood loss, fluids given, target MAP, veins injured, and survival time for three porcine models of noncompressible truncal hemorrhage.
Subject No.	Injury	Wt (kg)	Blood loss, preinjury (mL)	Preinjury fluid (mL)	Blood loss, postinjury (mL)	Postinjury fluid (mL)	Survival at 1hr	Survival (min)	Target MAP (mm Hg)	Target MAP attained ?	Liver (g)	Spleen (g)	# of HV injured	# of PV injured
92	CLI	34	345	1115	604	3400	YES	73	100	YES	1037	305	1	0
93	CLI	34.6	319	900	688	3400	YES	69	85	YES	1067	232	3	0
94	CLI	37.4	222	780	2362	3700	YES	67	100	NO	890	192	3	0
95	CLI	30.6	297	875	1537	3100	YES	67	110	Briefly	948	221	3	0
96	CLI	32.8	238	830	802	3300	YES	68	100	YES	1100	177	4	0
98	CLI	35.6	310	1000	847	3500	YES	66	115	YES	1061	261	1	0
Mean		34.1667	288.5	916.667	1140	3400	na	68.3333	101.667	na	1017.17	231.333	na	na
SD		2.33723	48.2276	122.052	684.483	200	na	2.50333	10.328	na	80.7649	46.719	na	na
Median		34.3	303.5	887.5	824.5	3400	na	67.5	100	na	1049	226.5	3	0
97	PVR	35.2	317	920	3289	3500	NO	38	120	NO	1049	239	1	1
99	PVR	35.8	370	1075	3219	3500	NO	44	90	NO	1162	325	0	1
100	PVR	35.6	299	725	3548	3500	NO	26	115	NO	1091	239	0	1
101	PVR	38	400	1075	4073	3800	NO	38	115	NO	1034	305	0	1
102	PVR	33.8	229	760	3778	3400	NO	24	110	NO	985	186	0	1
103	PVR	34	418	1025	947	3400	YES	68	95	Briefly	898	272	0	1
Mean		35.4	338.833	930	3142.33	3516.67	na	39.6667	107.5	na	1036.5	261
SD		1.51789	70.8616	156.269	1120.86	147.196	na	15.8703	12.145	na	90.2413	50.4896
Median		35.4	343.5	972.5	3418.5	3500	na	38	112.5	na	1041.5	255.5	0	1
105	LLLH	36	372	1600	2355	3600	YES	65	105	NO	829	337	0	2
106	LLLH	38.6	349	1135	3649	4080	NO	43	100	NO	1089	305	1	2
107	LLLH	36	343	925	3197	2160	NO	15	95	NO	772	311	1	2
108	LLLH	33.6	390	1110	2849	3500	NO	40	95	NO	912	355	1	1
109	LLLH	38.8	360	1135	2108	4200	YES	65	110	NO	1004	325	1	1
110	LLLH	33.6	365	1140	2499	3630	YES	66	105	NO	816	330	1	1
111	LLLH	35	403	1150	4167	3620	NO	26	105	NO	918	359	1	1
112	LLLH	35	306	1010	2255	3890	YES	70	115	NO	781	276	1	1
113	LLLH	37.8	419	1170	2931	4050	YES	68	115	10 min	884	354	1	1
114	LLLH	34.2	428	1220	2515	3540	YES	70	115	NO	739	398	1	1
Mean		35.86	373.5	1159.5	2852.5	3627	na	52.8	106	na	874.4	335	na	na
SD		1.95516	37.3073	176.154	657	573.315	na	20.2803	7.74597	na	110.187	33.9804	na	na
Median		35.5	368.5	1137.5	2682	3625	na	65	105	na	856.5	333.5	1	1
*K-W (p)		0.3543	0.0238	0.0043	0.0042	0.044		0.0382	0.571		0.0178	0.0014
**Fisher							0.0025
CLI = central liver injury; PVR = portal vein resection; LLLH = hepatic left lower lobe hemistransection; HV = hepatic vein; MAP = mean arterial pressure
*Kruskal Wallis test comparing results for CLI vs. LLLH vs. PVR injury mechanism (p-value)
**Fisher Exact Test comparing results for CLI vs. LLLH vs. PVR injury mechanism (p-value)
